# Supplementary material for: Statistical Meta-Analysis of Risk Factors for Endometrial Cancer and Development of a Risk Prediction Model Using an Artificial Neural Network Algorithm
Source: Cancers (Basel). 2021 Jul 22;13(15):3689. doi: 10.3390/cancers13153689 (PMC8345114; doi:10.3390/cancers13153689)
Supplement: Supplementary file 1 [file cancers-13-03689-s001.zip]

Archive with 1 entries (1 files):
- cancers-1257108-supplementary.R
