# Supplementary material for: Statistical Meta-Analysis of Risk Factors for Endometrial Cancer and Development of a Risk Prediction Model Using an Artificial Neural Network Algorithm
Source: Cancers (Basel). 2021 Jul 22;13(15):3689. doi: 10.3390/cancers13153689 (PMC8345114; doi:10.3390/cancers13153689)
Supplement: Supplementary file 1 [file cancers-13-03689-s001.zip › cancers-1257108-supplementary.R]

## Creating index variable 

# Read the Data
data = read.csv("C:/Users/Dennis/Desktop/New folder/endometrial.csv", header=T)

attach(data)

# Random sampling
samplesize = 0.70 * nrow(data)
set.seed(1234)
index = sample( seq_len ( nrow ( data ) ), size = samplesize )

# Create training and test set
trainNN = data[ index, ]
testNN = data[ -index, ]


## Scale data for neural network
max = apply(data , 2 , max)
min = apply(data, 2 , min)
scaled = as.data.frame(scale(data, center = min, scale = max - min))

# creating training and test set
trainNN = scaled[index , ]
testNN = scaled[-index , ]

# load library
library(neuralnet)

# fit neural network
set.seed(1234)
NN = neuralnet(diagnosis ~ agelevel + bmi + diabetes + contraception + hrt + parity, trainNN, hidden = c(4,2) , threshold = 0.001, stepmax = 1e+06, linear.output = FALSE)

# plot neural network
plot(NN)
NN$result.matrix


temp_test <- subset(testNN, select = c("agelevel","bmi", "diabetes", "contraception", "hrt" , "parity"))
head(temp_test)
NN.results <- compute(NN, temp_test)
results <- data.frame(actual = testNN$diagnosis, prediction = NN.results$net.result)
print (results)


roundedresults<-sapply(results,round,digits=0)
roundedresultsdf=data.frame(roundedresults)
attach(roundedresultsdf)
table(actual,prediction)

#calculate sensitivity and specificity accordingly as the confusion matrix is printed
sensitivity = 9/12
specificity = 341/351
print(c(specificity, sensitivity))
